# Supplementary material for: Conveying Sport Nutrition Information in YouTube Videos: A Qualitative Content Analysis of Dietary Advice and Ways of Communication
Source: Curr Dev Nutr. 2025 Aug 6;9(9):107525. doi: 10.1016/j.cdnut.2025.107525 (PMC12446209; doi:10.1016/j.cdnut.2025.107525)
Supplement: Multimedia component 1 [file mmc1.xlsx]

## Sheet: Codes
Conveying sport nutrition information in YouTube videos: a qualitative content analysis of dietary advice and ways of communication
Anna Kiss
Video ID	Sport nutrition information and communication features (subcategories)
1	debunking diet myths, describing benefits of eating, reference to dietary recommendations, sport-specific dietary recommendation, inclusion of scientific facts, discussing potential risk of supplements
2	describing benefits of eating, discussing potential risk of supplements, sport-specific dietary recommendation, discussing foods in terms of macronutrients, linking macronutrients to recovery
3	quoting dietitians, detailing personal experiences, linking micronutrients to physiological effect, inducing emotion, inclusion of scientific fact, focus on food as a means to achive goals, recommend hydration strategies
4	discussing the needs of supplements use, discussing potential risk of supplements, reference to dietary recommendations, sport-specific dietary recommendation
5	inducing emotion, describing benefits of eating, sharing athletes nutrition story, support of specific diet, recommend hydration strategies
6	sharing athletes nutrition story, positioning as expert, not distinguishing between fact and opinion, understanding the audience, linking micronutrients to physiological effect, using technical language, advisory tone
7	timing of consumption, advisory tone, intuitive eating, motivational content, recommend hydration strategies, visually appealing content
8	discussing potential risk of supplements, sharing athletes nutrition story, inclusion of scientific fact, reference to dietary recommendations
9	sharing own story, detailing own diet, describing diet in form of a philosophy, focus on food as a means to achive goals, inducing emotion, recommend focusing on food quality and purity, visually appealing content
10	inclusion of scientific fact, reference to dietary recommendations, using technical language, argumentative tone, sport-specific dietary recommendation, providing macronutrient intake information
11	detailing own diet, simple language, describing diet in form of a philosophy, discussing foods in terms of macronutrients
12	post containing advertising, describing benefits of eating, recommend expert consultation, advisory tone, recommend hydration strategies, visually appealing content
13	detailing own diet, inclusion of scientific fact, positioning as expert, post containing advertising, discussing foods in terms of macronutrients, recommend hydration strategies
14	inclusion of scientific fact, providing macronutrient intake information, linking micronutrients to physiological effect, using technical language, argumentative tone
15	sharing own story, not distinguishing between fact and opinion, cooking tip, inclusion of scientific fact, discursive tone, not believing in calorie counting, accusatory tone
16	inclusion of scientific facts, providing macronutrient intake information, discursive tone
17	personalized nutrition, sport-specific dietary recommendations, inclusion of scientific fact, linking diet to exercise outcome
18	personalized nutrition, recommend expert consultation, linking diet to exercise outcome
19	discussing foods in terms of macronutrients, advisory tone, inclusion of scientific facts, containing advertising
20	sharing own story, inducing emotion, describing diet in form of a philosophy, not distinguishing between fact and opinion, linking foods to diseases, visually appealing content
21	discursive tone, describing benefits of eating, discussing foods in terms of macronutrients, personalized nutrition, recipe content, recommend hydration strategies
22	linking supplements to exercise outcome, quoting dietitians, positioning as expert, inclusion of scientific fact, sharing athletes nutrition story, recommend focusing on food quality and purity
23	sport-specific dietary recommendation, support of specific diet, discussing foods in terms of macronutrients, containing advertising
24	inclusion of scientific fact, using technical language, recommend focusing on food quality and purity, visually appealing content
25	containing advertising, detailing personal experiences, linking micronutrients to physiological effect, inclusion of scientific facts, argumentative tone, support of supplement use
26	understanding the audience, practical advise for dietary change, describing diet in form of a philosophy, intuitive eating
27	quoting dietitians, sharing athletes nutrition story, visually appealing content, describing diet in form of a philosophy, recommend hydration strategies
28	understanding the audience, argumentative tone, providing macronutrient intake information, inclusion of scientific facts, not distinguishing between fact and opinion, recommend focusing on food quality and purity, visually appealing content
29	detailing personal experiences, recommend focusing on food quality and purity, exaggeration
30	linking diet to exercise outcome, discursive tone
31	inclusion of scientific fact, linking supplements to exercise outcome, encouraging athletes to conduct their own research, using technical language
32	recommend expert consultation, linking diet to exercise outcome
33	recipe content, discussing foods in terms of macronutrients
34	inclusion of scientific fact, encouraging athletes to conduct their own research, discussing foods in terms of macronutrients, providing macronutrient intake information
35	argumentative tone, containing advertising, discussing foods in terms of macronutrients, encouraging nutrients restriction
36	discussing foods in terms of macronutrients, advisory tone, describing expertise in the area, recommend hydration strategies, visually appealing content
37	quoting dietitians, recommend hydration strategies, containing advertising, linking macronutrients to recovery, inclusion of scientific facts
38	sport-specific dietary recommendation, meal planning, discussing foods in terms of macronutrients
39	personalized nutrition, simple language, linking diet to exercise outcome
40	linking diet to exercise outcome, discussing foods in terms of macronutrients, simple language
41	providing macronutrient intake information, encouraging food restriction, sharing own story, discussing foods in terms of macronutrients, recipe content, recommend focusing on food quality and purity
42	personalized nutrition, simple language, inclusion of scientific fact, reference to dietary recommendations
43	sharing own story, positioning as expert, understanding the audience, visually appealing content
44	focus on food as a means to achive goals, recipe content, providing macronutrient intake information, advisory tone
45	describing expertise in the area, recipe content, describing diet in form of a philosophy, practical advise for dietary change
46	inclusion of scientific fact, using technical language
47	inclusion of scientific fact, using technical language, linking micronutrients to physiological effect, support of specific diet, visually appealing content
48	argumentative tone, linking foods to diseases, positioning as expert, support of specific diet, exaggeration
49	inclusion of scientific fact, reference to dietary recommendations, discussing the needs of supplements use, recipe content
50	sharing athletes nutrition story, support of specific diet
51	describing expertise in the area, encouraging nutrients restriction, inclusion of scientific facts, linking foods to diseases, discussing foods in terms of macronutrients
52	inclusion of scientific facts, debunking diet myths, linking micronutrients to physiological effect, discussing the needs of supplements use, advisory tone
53	discussing the needs of supplements use, linking micronutrients to physiological effect, argumentative tone
54	argumentative tone, meal planning
55	support of specific diet, inclusion of scientific fact, argumentative tone, meal planning, visually appealing content
56	linking foods to diseases, discussing foods in terms of macronutrients, encouraging food restriction, argumentative tone, recommend hydration strategies
57	linking micronutrients to physiological effect, using technical language, recommend focusing on food quality and purity
58	reference to dietary recommendations, sharing own story, describing benefits of eating, intuitive eating
59	containing advertising, argumentative tone, providing macronutrient intake information, sharing own story, practical advise for dietary change
60	support of specific diet, using technical language, exaggeration, inclusion of scientific fact, linking foods to diseases
61	advisory tone, focus on food as a means to achive goals, linking micronutrients to physiological effect, recommend focusing on food quality and purity
62	describing diet in form of a philosophy, sharing own story, meal planning, visually appealing content
63	advisory tone, focus on food as a means to achive goals, linking micronutrients to physiological effect, inclusion of scientific fact, practical advise for dietary change, visually appealing content
64	practical advise for dietary change, providing macronutrient intake information, not distinguishing between fact and opinion
65	practical advise for dietary change, personalized nutrition, simple language, linking diet to exercise outcome
66	not distinguishing between fact and opinion, advisory tone, linking foods to diseases, focus on food as a means to achive goals, recommend focusing on food quality and purity
67	argumentative tone, not distinguishing between fact and opinion, inclusion of scientific fact
68	sharing own story, inducing emotion, linking foods to diseases, support of specific diet, encouraging athletes to conduct their own research, accusatory tone, recommend focusing on food quality and purity, intuitive eating
69	inclusion of scientific fact, recommend expert consultation, reference to dietary recommendations, linking diet to exercise outcome
70	discursive tone, focus on food as a means to achive goals
71	intuitive eating, support of supplement use, advisory tone, not distinguishing between fact and opinion, visually appealing content
72	linking diet to exercise outcome, simple language, nutrient timing, recommend expert consultation
73	personalized nutrition, simple language, recommend expert consultation, linking diet to exercise outcome
74	inclusion of scientific facts, discursive tone
75	sharing athletes nutrition story, not distinguishing between fact and opinion, describing diet in form of a philosophy, positioning as expert, recommend focusing on food quality and purity
76	providing macronutrient intake information, discussing foods in terms of macronutrients, recipe content, encouraging food restriction
77	encouraging athletes to conduct their own research, detailing personal experiences, intuitive eating
78	sharing athletes nutrition story, describing diet in form of a philosophy, containing advertising, support of specific diet, intuitive eating
79	containing advertising, motivational content, calorie counting, argumentative tone
80	inclusion of scientific facts, not distinguishing between fact and opinion, argumentative tone, linking supplements to exercise outcome, recommend focusing on food quality and purity
81	inclusion of scientific facts, post containing advertising, practical advise for dietary change, recommend hydration strategies
82	sharing own story, meal planning, sport-specific dietary recommendation, linking diet to exercise outcome
83	argumentative tone, not distinguishing between fact and opinion, inclusion of scientific fact
84	practical advise for dietary change, personalized nutrition, simple language, recommend focusing on food quality and purity
85	inclusion of scientific facts, argumentative tone, sport-specific dietary recommendation, support of specific diet, sharing athletes nutrition story
86	recipe content, sharing athletes nutrition story, linking micronutrients to physiological effect, containing advertising, intuitive eating, visually appealing content
87	personalized nutrition, argumentative tone, inducing emotion
88	inclusion of scientific fact, argumentative tone, technical language, containing advertising
89	linking macronutrients to recovery, inclusion of scientific fact, argumentative tone, not distinguishing between fact and opinion
90	containing advertising, inclusion of scientific fact, detailing personal experiences, argumentative tone, not distinguishing between fact and opinion, exaggeration, support of supplement use
91	sharing athletes nutrition story, practical advise for dietary change, encouraging nutrients restriction
92	detailing personal experiences, support of supplement use, argumentative tone
93	debunking diet myths, linking foods to diseases, sharing athletes nutrition story, argumentative tone, encouraging nutrients restriction
94	sharing own story, inclusion of scientific facts, argumentative tone, support of supplement use, recipe content
95	discussing potential risk of supplements, discursive tone, reference to dietary recommendations
96	sharing own story, describing diet in form of a philosophy, encouraging food restriction, intuitive eating
97	inclusion of scientific fact, argumentative tone, support of specific diet, support of supplement use, not distinguishing between fact and opinion, recommend focusing on food quality and purity
98	positioning as expert, understanding the audience, motivational content, sharing athletes nutrition story, discussing foods in terms of macronutrients
99	sharing athletes nutrition story, describing diet in form of a philosophy, not distinguishing between fact and opinion, support of specific diet, intuitive eating
100	sharing own story, providing macronutrient intake information, not distinguishing between fact and opinion, support of specific diet
101	positioning as expert, understanding the audience, motivational content, sharing athletes nutrition story, visually appealing content
102	sharing athletes nutrition story, understanding the audience, motivational content, discussing foods in terms of macronutrients
103	inclusion of scientific fact, using technical language, support of specific diet
104	linking diet to exercise outcome, inclusion of scientific fact, using technical language, support of specific diet, visually appealing content, containing advertising, argumentative tone
105	personalized nutrition, using technical language, discussing foods in terms of macronutrients, recipe content, visually appealing content
106	meal planning, sharing own story, focus on food as a means to achive goals
107	using technical language, not distinguishing between fact and opinion, encouraging food restriction, detailing personal experiences
108	sharing own story, inducing emotion, not distinguishing between fact and opinion
109	inclusion of scientific fact, not distinguishing between fact and opinion, argumentative tone, intuitive eating
110	linking diet to exercise outcome, inclusion of scientific fact, using technical language, argumentative tone
111	containing advertising, detailing personal experiences, sharing own story, calorie counting, intuitive eating
112	linking diet to exercise outcome, not distinguishing between fact and opinion, argumentative tone, using technical language, describing diet in form of a philosophy
113	inclusion of scientific fact, debunking diet myths, meal planning, providing macronutrient intake information, using technical language
114	linking diet to exercise outcome, providing macronutrient intake information, using technical language, support of supplement use, advisory tone
